# Supplementary material for: The Revised Mood Rhythm Instrument: A Large Multicultural Psychometric Study
Source: J Clin Med. 2021 Jan 20;10(3):388. doi: 10.3390/jcm10030388 (PMC7864209; doi:10.3390/jcm10030388)
Supplement: Supplementary file 1 [file jcm-10-00388-s001.zip]

Archive with 3 entries (3 files):
- Supplem_Material_MRI-r_English.pdf
- jcm-949506 supple figure final.docx
- jcm-949506 supple tables final.docx
